# Supplementary material for: Glycolytic reprograming in Salmonella counters NOX2-mediated dissipation of ΔpH
Source: Nat Commun. 2020 Apr 14;11:1783. doi: 10.1038/s41467-020-15604-2 (PMC7156505; doi:10.1038/s41467-020-15604-2)
Supplement: Supplementary file 4 — Source Data [file 41467_2020_15604_MOESM4_ESM.xlsx]

## Sheet: 1a
Raw data can be seen in Supplementary Data 1 and 2 deposited in figshare.com

## Sheet: 1b
WT									ΔgpmA									gpmAC									R10A H11A
25.6098	18.2927	29.2683	16.2162	24.3243	37.2973	33.3333	28.8889	22.2222	0.017978	0.022472	0.040449	0.023077	0.018462	0.027692	0.036842	0.042105	0.068421	37.1373	39.4584	37.911	34.4828	35.3448	19.8276	39.801	40.796	22.8856	0.102564	0.158974	0.138462	0.034437	0.034437	0.02649	0.064286	0.035714	0.028571

## Sheet: 1c
	WT						?gpmA
GLC	25.6098	18.2927	29.2683	16.2162	24.3243	37.2973	0.075	0.1	0.075	0.652174	0.978261	0.978261
PYR	31.25	32.8125	53.125	17.6744	23.2558	26.5116	37.8641	26.2136	32.0388	19.7947	23.7537	24.6334
ACE	61.4754	63.9344	68.8525	15.4206	18.2243	16.8224	26.087	28.4585	29.6443	25.8621	20.6897	31.0345
SUC	35.0649	29.8701	25.974	34.5133	36.1062	38.2301	0.101695	0.084746	0.09322	9.7561	10.3252	9.34959
FUM	32.4324	17.1171	22.5225	37.9747	47.1971	44.4846	86.5772	76.5101	74.4966	19.8529	16.5441	17.6471
MAL	65.2174	68.9441	76.3975	48.8246	65.0995	64.0145	19.6721	18.4426	15	57.3529	49.6324	52.9412

## Sheet: 1d B6
days	B6/WT	B6/gpmA	pfkAB
0	100	100	100
1	100	100
2	100	100
3	100	100
4	90	100
5	60	100
6	30	100
7	0	90	100
8	0	90
9		90	100
10		90
11		90
12		90	100
13		90
14		90
15		90	100

## Sheet: 1d nox2
days	WT	?gpmA	?pfkAB
0	100	100	100
1	100	100	100
2	62.5	100	100
3	25	50	100
4	0	10	80
5		0	20
6			0
7			0
8
9
10
11
12
13
14
15

## Sheet: 1e aerobic killing
H2O2 uM	WT					gpmA
0	30.2691	73.991	63.0996	49.8155	47.6015	34.1637	28.8256	33.2103	38.7454	34.3173
100	39.0134	40.3588	29.8893	37.6384	34.3173	23.4875	22.4199	14.3911	13.2841	12.1771
200	28.2511	28.9238	27.6753	33.2103	30.9963	5.33808	6.19217	3.09963	3.21033	2.43542
400	26.2332	20.852	13.5889	17.77	15.6794	0.330961	0.213523	0.60517	0.49815	0.932568

## Sheet: 1e anerobic killing
H2O2 uM	WT						gpmA
0	75.3731	78.3582	41.0314	40.3588	55.4794	65.7534	85.7143	80.6122	55.516	57.6512	37.931	44.8276
100	65.6716	62.6866	46.4126	49.7758	43.5685	49.7925	79.5918	68.3674	46.9751	57.6512	50	54.054
200	46.2687	48.5075	26.2332	29.5964	31.2	29.76	67.3469	61.2245	34.1637	42.7046	37.8378	47.2973
400	29.8508	28.3582	16.1435	17.4888	24.6575	28.7671	30.6122	37.7551	18.1495	25.6228	21.7586	11.3793

## Sheet: 1f
	WT																											?gpmA
- NO3-	95.8506	85.8921	93.361	98.9011	107.378	112.088	42.8571	27.9503	39.1304	147.977	150.867	143.353	139.69	143.016	137.029	68.0412	77.3196	81.0309	83.5052	77.3196	81.0309	86.25	85.1786	88.3929	68.0556	80.5556	72.2222	114.865	77.027	85.1351	95.04	117.6	130.08	63.0728	52.5607	56.6038	138.286	148	136	100.924	100.37	99.8152	80.4878	83.1486	87.8049	79.956	83.9207	85.2423	98.3766
+ NO3-	44.8133	33.61	34.8548	54.1601	75.3532	63.5793	8.33333	8.33333	9.72222	24.1486	29.7214	26.935	27.7457	29.4798	28.9017	17.9601	29.2683	25.2772	17.3196	13.6082	12.3711	10.7143	11.7857	10.7143	13.6923	13.0769	11.3846	3.64865	4.05405	3.37838	9.6	6.72	7.68	0.655738	0.508197	0.57377	3.58916	3.52144	3.386	2.34286	2.45714	2.28571	1.9963	2.21812	2.16266	2.77533	4.29515	4.42731	2.04546
[truncated: 5 more columns]

## Sheet: 2a
Raw data can be seen in supplementary data 3 and 4 deposited in figshare.com

## Sheet: 2b
Raw data can be seen in supplementary data 3 and 4 deposited in figshare.com

[truncated: 69 more sheets: 2c, 2d B6, 2d nox2, 2e b6, 2e nox2, 3a, 3b, 3c NDH-I, 3c NDH-II, 3d, 3e, 3f, 3g control control, 3g  control H2O2, 3g cccp control, 3g cccp h2o2, 3h b6, 3h nox2, 3i, 3j …]
